# Supplementary material for: A plasmid-encoded peptide from Staphylococcus aureus induces anti-myeloperoxidase nephritogenic autoimmunity
Source: Nat Commun. 2019 Jul 29;10:3392. doi: 10.1038/s41467-019-11255-0 (PMC6662820; doi:10.1038/s41467-019-11255-0)
Supplement: Supplementary file 4 — Source Data [file 41467_2019_11255_MOESM4_ESM.xlsx]

## Sheet: Figure 1a
Figure 1a	OVA323-339 immunization
		Restim OVA323-339	Restim MPO409-428	Restim whole MPO
	Proliferation	1.74	0.96	0.98
		3.76	0.99	1.03
		2.11	1.04	1.56
		1.57	1.15	1.8
		2.58	0.87	1.3
	IFN-g ELISPOT	32	0.5	0
		81.5	0	3
		34.5	1.5	0
		27.5	1	3
		26	0	3.5
	IL-17A ELISPOT	35	0	0
		83.5	0	0
		60.5	0.5	0.5
		18.5	0	0
		29.5	0.5	0.5

## Sheet: Figure 1b
Figure 1b	MPO409-428 immunization
		Restim OVA323-339	Restim MPO409-428	Restim whole MPO
	Proliferation	1.03	2.28	2.03
		1.02	2.33	2.36
		1.05	3.01	3.18
		1.07	3.1	2.59
		0.99	2.4	3.4
	IFN-g ELISPOT	0	29.5	13.5
		0.5	11	19
		0	17	12.5
		2	46.5	40
		0	21	34
	IL-17A ELISPOT	0	29.5	13.5
		0.5	11	19
		0	17	12.5
		2	46.5	40
		0	21	34

## Sheet: Figure 1c
Figure 1c	T. vincentii HP167-186 immunization
		Restim HP167-186	Restim MPO409-428	Restim whole MPO
	Proliferation	1.14	1.01	1.31
		1.05	0.83	1.32
		1.07	0.97	1.29
		1.25	0.95	1.43
		1.04	0.91	1.48
	IFN-g ELISPOT	0	0	0
		2	0.5	1
		0	0	1
		6	0	0.5
		3	1	0.5
	IL-17A ELISPOT	3.5	0	0
		4.5	0.5	0
		2	0	0
		3	0	1
		2.5	0	2

## Sheet: Figure 1d
Figure 1d	A.fumigatus HRP825-844 immunization
		Restim HRP825-844	Restim MPO409-428	Restim whole MPO
	Proliferation	7.84	1.01	1.44
		5.11	1.63	1.65
		4.89	1.09	1.29
		6.29	0.96	1.19
		3.85	0.89	1.32
	IFN-g ELISPOT	106.5	0.5	0
		87.5	8	0
		151.5	14	3.5
		101	5	3
		65.5	2.5	2
	IL-17A ELISPOT	117	1	0
		79.5	2.5	0.5
		126	2.5	0.5
		109	6	1.5
		37	0	0

## Sheet: Figure 1e
Figure 1e	H.pylori RPF163-182 immunization
		Restim RPF163-182	Restim MPO409-428	Restim whole MPO
	Proliferation	1.41	0.88	1.17
		0.7	0.75	1.04
		4.81	1.2	1.33
		1.23	1.03	1.35
		1.09	0.71	1.05
	IFN-g ELISPOT	6	1	0
		0	0	0
		40.5	6	6.5
		0.5	0	0
		0.5	0	1
	IL-17A ELISPOT	15.5	0	0.5
		4	1.5	0.5
		109.5	53	6
		1	3	0
		2.5	0	0

## Sheet: Figure 1f
Figure 1f	Bacteroides sp. COA014-123 immunization
		Restim COA104-123	Restim MPO409-428	Restim whole MPO
	Proliferation	2.06	0.97	1.4
		1.57	0.85	1.2
		1.56	0.9	1.16
		1.53	0.95	1.33
		1.17	0.78	1.08
	IFN-g ELISPOT	6	1	0
		0	0	0
		40.5	6	6.5
		0.5	0	0
		0.5	0	1
	IL-17A ELISPOT	15.5	0	0.5
		4	1.5	0.5
		109.5	53	6
		1	3	0
		2.5	0	0

## Sheet: Figure 2a
Figure 2a	Cross reactive T cell responses
		MPO409-428 immunization				S. aureus pSJH101 6-PGD391-410 immunization
		Restim OVA323-339	Restim MPO409-428	Restim 6PGD391-410	Restim whole MPO	Restim OVA323-339	Restim MPO409-428	Restim 6PGD391-410	Restim whole MPO
	Proliferation	1.12	10.02	8.98	11.54	1.12	10.02	8.98	11.54
		0.94	14.83	12.66	15.82	0.94	14.83	12.66	15.82
		1.18	9.65	10.35	15.18	1.18	9.65	10.35	15.18
		0.84	4.94	4.19	10.46	0.84	4.94	4.19	10.46
		0.98	6.07	5.27	11.76	0.98	6.07	5.27	11.76
		1.03	5.21	5.14	6.44	1.03	5.21	5.14	6.44
	IFN-g ELISPOT	1.5	57	51.5	251.5	0	26	45.7	118
		1	143	134	231	0.5	28	53.5	184.5
		2.5	116.5	98.5	200	1.5	28	59	135.5
		1	39	29.5	130.5	1.5	73.5	115.5	145.5
		3	44	37	148.5	0.5	31	53	198.5
		0	49.5	41	60.5	0.5	60.5	120.5	235.5
	IL-17A ELISPOT	2.5	85.5	76.5	109.5	0	37.5	71	52
		0	121	136	111	1.5	52.5	55.5	79
		0	113.5	114.5	133	0.5	38	68.5	64.5
		0	131	117	120	1	47	125.5	135
		1	48	39.5	81.5	0	42.5	89	64
		0	80.5	68.5	76.5	1.5	65	125.5	115

## Sheet: Figure 2b
Figure 2b	In vivo MPO-specific CD4+ T cell expansion
		Immunizing peptide
		None	OVA323-339	MPO409-428	6PGD391-410
	Number of tetramer+ cells/mouse	44	81	2961	1462
		78	51	2097	1358
		34	68	2405	984
		48	56	4173	1322
			141	5266	1676
				3637	3194

## Sheet: Figure 3b
Figure 3b	Anti-MPO IgG ELISA
		Immunizing peptide
		OVA323-339	MPO409-428	6PGD391-410
	A450	0.145	0.703	0.385
		0.168	0.789	0.87
		0.2	0.755	0.862
		0.239	0.427	0.522
		0.18	0.462	0.523
		0.119	0.771	0.913
		0.126	0.734	0.88
		0.159	0.446	1.085
			1.277	0.973
			0.721	0.673

## Sheet: Figure 3c
Figure 3c	Anti-MPO447-459 IgG ELISA
		Immunizing peptide
		OVA323-339	MPO409-428	6PGD391-410
	A450	0.084	0.34	0.271
		0.075	0.341	0.326
		0.071	0.34	0.521

[truncated: 24 more sheets: Figure 3d, Figure 3e, Figure 3f, Figure 4a, Figure 4b, Figure 4c, Figure 5a, Figure 5b, Figure 5c, Figure 5d, Figure 5e, Figure 5f, Figure 6b, Figure 6c, Figure 7, Figure 8, Figure 9, Figure 10a, Figure 10b, Suppl Fig 1 …]
